# Supplementary material for: HR-LCMS/MS-Based Dereplication of Plant-Derived Autophagy Inducers Revealed Astragalus dasyanthus as a New Glabrol Producer
Source: Metabolites. 2026 May 1;16(5):311. doi: 10.3390/metabo16050311 (PMC13208147; doi:10.3390/metabo16050311)
Supplement: Supplementary file 1 [file metabolites-16-00311-s001.zip]

Archive with 10 entries (10 files):
- Figure S1.tif
- Figure S2.tif
- Figure S3 (Saponaria officinalis).tif
- Figure S4 (Verónica officinalis).tif
- Figure S5 (Vaccinium vitis-idaea).tif
- Figure S6 (Thymus serpyllum).tif
- Figure S7 (Schisandra chinensis).tif
- Figure S8 (Astragalus dasyanthus).tif
- Rev_Bolikhova_Supplementary materials.pdf
- Table S1.xlsx
