# Supplementary material for: HR-LCMS/MS-Based Dereplication of Plant-Derived Autophagy Inducers Revealed Astragalus dasyanthus as a New Glabrol Producer
Source: Metabolites. 2026 May 1;16(5):311. doi: 10.3390/metabo16050311 (PMC13208147; doi:10.3390/metabo16050311)
Supplement: Supplementary file 1 [file metabolites-16-00311-s001.zip › Table S1.xlsx]

## Sheet: List of plants used
Plant name	Part of the plant	Working quantity of alcohol extract (if applicable)
Vaccinium vitis-idaea	Leaves	5 µl
Thymus serpyllum	Leaves/flower	5 µl
Saponaria officinalis	Stems/leaves/flowers	2 µl
Veronica officinalis	Stems/leaves/flowers	5 µl
Schisandra chinensis	Vine	5 µl
Astragalus dasyanthus	Root	2 µl
Medicago sativa	Stems/leaves/flowers	Do not activate autophagy in the amounts studied
Arnica montana	Flowers
Centaurea cyanus	Flowers
Lespedeza bicolor	Stems/leaves/flowers
Matricria chamomlla	Flowers
Orthosiphon stamineus	Leaves
Odontites vulgaris	Stems/leaves/flowers
Viola tricolor	Stems/leaves/flowers
Cynoglossum officinale	Stems/leaves/flowers
Berteroa incana	Stems/leaves/flowers
Dracocephalum moldavica	Stems/leaves/flowers
Schizonepeta multifida	Stems/leaves/flowers
Dipsacus sp.	Stems/leaves/flowers
Artemisia dracunculus	Stems/leaves/flowers
